# Supplementary material for: Combinatorial Effects of Soluble, Insoluble, and Organic Extracts from Jerusalem Artichokes on Gut Microbiota in Mice
Source: Microorganisms. 2020 Jun 24;8(6):954. doi: 10.3390/microorganisms8060954 (PMC7356569; doi:10.3390/microorganisms8060954)
Supplement: Supplementary file 1 [file microorganisms-08-00954-s001.zip]

Archive with 2 entries (2 files):
- Supplemental Table.pdf
- supplemental Figure.pdf
